# Supplementary material for: A FRET-Based DNA Biosensor Tracks OmpR-Dependent Acidification of Salmonella during Macrophage Infection
Source: PLoS Biol. 2015 Apr 14;13(4):e1002116. doi: 10.1371/journal.pbio.1002116 (PMC4397060; doi:10.1371/journal.pbio.1002116)
Supplement: S1 Data — (XLSX) [file pbio.1002116.s001.xlsx]

## Sheet: Fig. 1A
Functional integrity of the I-switch in Salmonella						in vitro							in vivo
pH	D/A in vitro	STD	D/A in vivo	STD			1	2	3	Mean	STD		pH 5.14	pH 5.41	pH 5.7	pH 6	pH 6.33	6.56	6.8	7.14
4.9	0.11	0				4.9	0.11	0.11	0.11	0.11	0	1	0.133132	0.166448	0.29569	0.443249	0.720909	0.730481	0.989471	0.967953
5	0.12	0.001				5	0.122	0.122	0.118	0.120667	0.00188562	2	0.112436	0.170048	0.299446	0.52687	0.632231	0.761449	0.979029	0.970474
5.14	0.13	0.001	0.16	0.01		5.14	0.131	0.132	0.128	0.130333	0.00169967	3	0.144354	0.153607	0.291729	0.479452	0.699301	0.822707	0.989497	0.959062
5.25	0.13	0.004				5.25	0.135	0.135	0.126	0.132	0.00424264	4	0.184074	0.209589	0.252964	0.470051	0.717576	0.791266	0.909455	0.999206
5.41	0.16	0.007	0.18	0.02		5.41	0.17	0.152	0.157	0.159667	0.00758654	5	0.181444	0.181444	0.26296	0.456621	0.659301	0.822707	0.989497	0.994823
5.57	0.2	0.012				5.57	0.21	0.19	0.22	0.206667	0.0124722	6	0.170477	0.170477	0.26738	0.482663	0.713012	0.738838	0.855957	0.99591
5.7	0.22	0.01	0.26	0.02		5.7	0.24	0.197	0.23	0.222333	0.0183727	7	0.146551	0.157452	0.286526	0.462057	0.739231	0.804977	0.983446	0.994778
5.82	0.29	0.02				5.82	0.315	0.325	0.27	0.303333	0.0239212	8	0.202554	0.161133	0.230703	0.465183	0.721003	0.748239	0.96555	0.975041
6	0.42	0.02	0.46	0.02		6	0.45	0.39	0.42	0.42	0.0244949	9	0.181265	0.180765	0.282168	0.457708	0.709599	0.770117	0.887874	0.809428
6.24	0.7	0.04				6.24	0.74	0.64	0.72	0.7	0.0432049	10	0.200463	0.170477	0.237762	0.404732	0.722314	0.749781	0.977124	0.967846
6.33	0.75	0.055	0.7	0.024		6.33	0.82	0.68	0.76	0.753333	0.0573488	11	0.159844	0.170976	0.25974	0.470735	0.724518	0.752374	0.869769	0.996077
6.4	0.8	0.05				6.4	0.85	0.73	0.83	0.803333	0.0524934	12	0.155305	0.153329	0.243024	0.440153	0.708065	0.791841	0.910041	0.994434
6.56	0.85	0.08	0.82	0.05		6.56	0.92	0.72	0.85	0.83	0.0828654	13	0.132143	0.178304	0.276364	0.417618	0.708347	0.839232	0.9584	0.95518
6.71	0.86	0.07				6.71	0.94	0.76	0.9	0.866667	0.0771722	14	0.120237	0.164216	0.231911	0.425849	0.70963	0.793683	0.911921	0.999952
6.8	0.87	0.07	0.93	0.06		6.8	0.92	0.77	0.93	0.873333	0.0731817	15	0.149493	0.170212	0.248804	0.456621	0.719697	0.846702	0.863982	0.70463
6.93	0.89	0.08				6.93	0.95	0.78	0.95	0.893333	0.0801388	16	0.147281	0.241426	0.257442	0.442398	0.734266	0.763842	0.881471	0.995586
7.14	0.97	0.06	0.98	0.73		7.14	0.99	1.05	0.87	0.97	0.0748331	17	0.145087	0.170593	0.239234	0.402781	0.701748	0.78441	0.802459	0.910479
												18	0.142721	0.176859	0.224599	0.434828	0.690083	0.829509	0.948479	0.993869
												19	0.160034	0.166428	0.240642	0.433501	0.733766	0.763254	0.980872	0.983568
												20	0.147423	0.177199	0.247772	0.457395	0.714286	0.740336	0.957486	1.12285
												21	0.192441	0.209969	0.255088	0.48156	0.680059	0.817716	0.986445	0.993725
												22	0.195147	0.185385	0.257695	0.507054	0.688961	0.828189	0.997132	0.998549
												23	0.170516	0.195542	0.249267	0.458377	0.702742	0.826755	0.993627	0.932516
												24	0.15795	0.185705	0.241162	0.499746	0.707071	0.831848	0.988824	0.995486
												25	0.150532	0.205637	0.242887	0.450685	0.732867	0.762197	0.879792	0.99738
												26	0.15795	0.174141	0.219941	0.435217	0.710744	0.836169	0.953234	0.998801
												27	0.161877	0.183563	0.250537	0.468637	0.717172	0.843731	0.86095	0.997533
												28	0.16235	0.188932	0.27195	0.456621	0.719697	0.846702	0.863982	0.959764
												29	0.148909	0.191178	0.256598	0.458462	0.705486	0.788807	0.806946	1.07355
												30	0.169348	0.190072	0.29584	0.449486	0.757576	0.791266	0.809455	0.994855
												31	0.14449	0.237455	0.257006	0.473337	0.744318	0.775668	0.893539	0.968499
												32	0.146883	0.150296	0.255183	0.489379	0.707576	0.791266	0.909455	0.993179
												33	0.169348	0.173718	0.257117	0.428082	0.692929	0.832858	0.951896	0.979537
												34	0.145448	0.176097	0.246653	0.487671	0.762712	0.897308	0.98562	0.981583
												35	0.171287	0.215118	0.27668	0.432877	0.701307	0.80742	0.825939	0.986787
												36	0.1644	0.152413	0.233307	0.504251	0.691919	0.93167	0.850683	0.995839
												37	0.149692	0.166324	0.238029	0.474489	0.701299	0.825057	0.991895	0.99587
												38	0.15644	0.191593	0.295448	0.473822	0.745156	0.876655	0.894546	1.12476
												39	0.16547	0.17985	0.254291	0.469667	0.681145	0.818994	0.987749	0.996747
												40	0.138557	0.17299	0.246653	0.426051	0.680992	0.818814	0.987565	0.997859
												41	0.164177	0.194964	0.243506	0.499337	0.678592	0.815991	0.984685	0.990687
												42	0.140783	0.198186	0.2405	0.485066	0.670416	0.906372	0.984869	0.991364
												43	0.172329	0.254765	0.26296	0.46628	0.705921	0.877554	0.995463	0.755747
												44	0.144765	0.234136	0.248385	0.506153	0.707071	0.831848	0.988824	0.963592
												45	0.175861	0.184102	0.260606	0.507991	0.707576	0.891266	0.989455	1.18365
												46	0.17395	0.208661	0.29845	0.432427	0.670416	0.906372	0.924869	0.998679
												47	0.167445	0.16385	0.268563	0.479452	0.702115	0.873077	0.990894	0.998642
												48	0.162064	0.19457	0.273823	0.488739	0.739958	0.870538	0.988305	0.985876
												49	0.180927	0.164056	0.269886	0.452893	0.689022	0.928262	0.987206	0.988668
												50	0.185224	0.171621	0.25974	0.458377	0.679221	0.91673	0.985439	0.998566
												Mean	0.160058	0.183717	0.258092	0.462653	0.707218	0.820257	0.937021	0.982188
												SD	0.0193378	0.0234486	0.0200624	0.0278109	0.0247849	0.0523977	0.0603399	0.0732573

## Sheet: Fig. 2B
The Salmonella cytoplasm is acidified upon acid stress and requires OmpR
		WT (5.6)			WT (7.2)				∆ompR( 5.6)			∆ompR (7.2)				∆ompR+pompR (5.6)			∆ompR+pompR (7.2)
		0	60	120	0	60	120		0	60	120	0	60	120		0	60	120	0	60	120
	1	6.96	6.56	6.31	6.9	7.14	6.7		6.66	6.8	6.84	6.72	6.83	6.78		6.91	6.71	6.25	7.1	6.59	6.61
	2	6.95	6.34	6.32	6.8	6.93	6.5		6.56	6.68	6.59	6.89	6.83	6.47		6.89	6.68	6.84	6.9	6.69	6.56
	3	7.02	6.87	6.21	6.85	7.19	7		6.78	6.78	6.57	6.59	6.92	6.74		6.59	6.38	6.1	6.8	6.65	6.74
	4	6.98	6.32	5.85	6.9	6.9	7.17		6.56	6.73	6.69	6.89	6.83	6.92		6.69	6.26	5.7	6.85	6.74	6.89
	5	6.66	6.38	6.23	6.68	6.91	7		6.78	6.57	6.84	6.92	6.84	6.83		6.65	6.4	5.98	6.9	6.89	6.59
	6	7.05	6.54	6.15	6.67	6.6	7.08		6.35	6.49	6.74	7	6.74	6.55		6.94	6.48	6.23	6.68	6.59	6.69
	7	6.45	6.45	6.05	6.6	6.62	6.61		6.85	6	6.78	6.66	6.78	6.59		6.74	6.5	6.32	6.67	6.61	6.72
	8	6.95	6.25	5.95	6.62	6.59	6.56		6.74	6.89	6.83	6.56	6.84	6.41		6.89	6	6.42	6.6	6.56	6.93
	9	7.02	6.33	6.16	7.2	6.71	6.74		6.57	6.92	6.83	6.78	6.56	6.78		6.83	6.32	6.29	6.62	6.74	7.12
	10	6.57	5.9	5.95	6.9	6.76	6.89		6.86	7	6.86	6.74	6.59	6.84		6.57	6	6.1	6.59	6.89	6.49
	11	6.89	6.34	6.28	6.8	6.83	6.59		6.83	6.69	6.83	6.78	6.78	6.56		7.2	6.98	5.9	7.2	7.12	6.93
	12	7.18	6.68	6.17	6.85	6.9	6.69		6.58	6.84	6.78	6.47	6.84	6.78		6.49	6.56	5.86	6.49	6.9	6.74
	13	6.74	6.52	6.28	6.9	7.2	6.65		6.59	6.74	6.72	6.74	6.74	6.91		6.78	6.53	5.85	6.78	6.56	6.73
	14	6.98	6.8	5.86	6.85	6.56	6.94		6.57	6.78	6.89	6.78	6.68	6.78		6.93	6.58	5.79	6.93	6.71	6.69
	15	6.95	6.46	6.09	6.94	6.98	6.74		6.58	6.47	6.59	6.47	6.84	6.43		6.78	6.73	5.8	6.78	6.89	7.2
	16	6.35	6.38	5.85	6.58	6.63	6.84		6.78	6	6.74	6.74	6.57	6.57		6.93	6.82	6.21	6.56	7.2	6.56
	17	6.56	6.71	6.09	7.19	6.9	6.87		6.85	6.7	6.78	6.92	6.66	6.63		6.94	6.47	6.1	6.48	6.78	7.18
	18	6.96	6.68	6.11	6.93	7.05	6.66		6.78	6.84	6.47	6.43	6.56	6.84		6.93	6.92	6.12	7.2	7.18	6.55
	19	6.46	6.38	5.97	6.85	6.85	6.74		6.43	6.83	6.74	6.57	6.59	6.74		7.16	6.55	6.19	7.15	6.56	6.98
	20	6.45	6.26	6.25	6.75	6.76	6.74		7.2	6.59	6.55	6.63	6.78	6.68		6.72	6.35	5.86	6.78	6.78	6.99
	21	6.66	6.4	6.84	6.7	6.84	6.71		6.41	6.78	6.59	6.84	6.57	6.66		6.93	6.42	6.09	7	6.73	7.16
	22	6.78	6.48	6.1	6.76	6.9	6.65		6.78	6.83	6.41	6.83	6.63	6.56		6.56	6.58	6.21	7.12	6.41	6.78
	23	6.46	6.64	6.05	6.6	6.92	7.17		6.72	6.83	6.58	6.59	6.84	6.59		6.49	6.39	5.93	7.19	6.56	6.73
	24	6.95	6.66	6.08	6.81	7.12	7.15		6.5	6.92	6.58	6.78	6.83	6.78		6.4	6.56	5.9	7.12	6.54	6.41
	25	6.58	6.54	6.21	6.85	6.9	7.03		6.56	6.83	6.49	6.41	7.09	6.57		6.46	6.43	5.78	6.56	6.55	6.74
	26	7.2	6.47	6.17	6.9	6.56	6.99		7.2	6.7	6.79	7.2	6.74	6.63		6.73	6.72	5.84	6.89	7.2	6.66
	27	6.78	6.48	5.98	6.68	6.71	6.94		7.12	6.58	6.72	6.83	6.68	6.68		7.1	6.89	5.9	6.52	7.08	7
	28	7.2	6.56	5.95	6.67	6.54	6.93		6.89	6.35	6.61	6.92	6.39	6.66		7	6.9	5.9	6.89	7.12	6.48
	29	6.5	6.25	6.17	6.6	6.55	6.74		6.59	7.2	6.66	6.83	6.56	6.56		7.12	6.52	6.32	6.54	7	6.55
	30	6.67	6.31	5.89	6.95	6.98	6.73		6.79	6.98	6.56	6.7	6.78	6.78		6.99	6.49	6.21	6.78	7.18	6.53
	31	6.78	6.48	6.05	6.99	6.99	6.69		6.83	6.99	6.59	6.58	6.4	6.83		6.87	6.78	6	6.92	6.55	6.74
	32	6.85	6.57	6.21	7.2	7.03	7.2		6.66	7.1	6.78	6.67	7.18	6.83		6.98	6.83	6.01	6.56	6.53	6.66
	33	6.98	6.37	6.13	6.56	7.02	7.03		6.66	6.78	7.2	6.73	6.83	6.84		6.79	6.32	6.02	6.78	6.78	7
	34	6.67	6.45	5.9	6.78	7.13	6.69		6.58	6.92	6.45	6.57	6.92	6.74		7.2	6.38	5.92	6.79	6.89	7.18
	35	6.82	6.57	5.86	6.71	6.56	6.86		6.49	6.51	6.4	6.59	6.83	6.68		7.12	6.54	5.85	6.89	6.97	7.2
	36	7.16	6.46	6.12	7.1	7.02	6.69		6.67	6.55	7.12	6.68	6.66	6.66		7.04	6.78	6.1	6.82	6.93	6.57
	37	7.14	5.8	6.07	6.54	6.92	6.62		6.78	6.58	6.83	6.84	6.61	6.56		7.04	6.83	6.03	6.81	6.92	6.89
	38	6.79	6.45	6.31	6.82	6.99	6.74		6.78	6.78	7	6.74	6.62	6.92		7.02	6.32	6.02	6.9	6.91	7.12
	39	6.78	6.48	6.15	6.97	6.94	6.84		6.84	6.59	6.47	6.57	6.89	6.41		6.48	6.55	6.17	7.2	6.74	6.57
	40	6.41	6.61	6.09	6.3	6.56	6.73		6.66	6.52	6.78	6.75	7	7.19		6.89	6.78	5.9	6.48	6.66	6.83
	41	7.2	6.83	5.97	6.91	6.85	6.93		6.67	6.59	6.61	6.66	6.66	6.4		7.13	6.37	5.98	6.58	6.89	6.78
	42	6.88	6.52	5.98	6.85	6.98	6.61		6.58	6.79	6.66	6.61	6.56	7		7.16	6.44	5.79	6.78	6.78	6.47
	43	6.93	6.33	6.21	6.74	6.72	6.42		6.55	6.72	6.56	6.62	6.92	6.66		6.56	6.58	5.89	6.47	6.74	7.15
	44	6.56	6.21	6.09	6.68	6.56	7.17		6.59	6.61	6.49	6.89	6.83	6.56		6.66	6.72	6.11	7.15	7	6.89
	45	6.68	6.65	6.12	7.05	6.55	6.74		6.79	6.66	6.67	7.1	6.66	6.56		6.78	6.57	5.97	7.2	7.1	6.9
	46	6.74	6.56	5.91	6.52	6.98	6.79		6.66	6.56	6.79	6.87	6.89	6.92		6.98	6.38	6.25	6.76	6.73	7.12
	47	6.89	6.41	6.2	6.94	7.12	6.83		6.79	6.53	6.95	6.89	6.75	6.83		7.2	6.82	6.84	6.89	6.46	6.56
	48	6.94	6.29	6.21	6.93	7.08	6.63		6.95	6.83	6.58	6.73	6.78	6.66		7.14	6.5	6.1	6.9	6.89	6.66
	49	6.57	5.8	6.15	7.1	7.09	6.66		6.84	6.58	6.58	6.57	6.56	6.83		7.12	6.45	6.09	6.78	7.12	6.89
	50	6.59	6.11	6.09	7.2	6.78	6.66		6.59	6.58	6.83	6.49	6.41	6.83		7.03	6.51	6.1	6.78	7	7.18
	Mean	6.8054	6.4378	6.1078	6.8234	6.858	6.8056		6.7084	6.7022	6.6998	6.7272	6.7374	6.7042		6.8706	6.5514	6.0626	6.8222	6.8118	6.8058
	SD	0.232925	0.222576	0.168017	0.193935	0.198813	0.189555		0.179607	0.224983	0.172242	0.167625	0.164649	0.164318		0.224558	0.216107	0.230871	0.220559	0.216858	0.2333
	SEM	0.0425822	0.0406903	0.0307161	0.0354542	0.036346	0.0346536		0.0328349	0.0411304	0.0314885	0.0306444	0.0301004	0.0300398		0.0410526	0.0395076	0.0422067	0.0403215	0.0396449	0.0426508

## Sheet: Fig. 3B
The cytoplasmic domain of EnvZ is required for intracellular acidification upon acid stress
		WT				∆envZ				∆envZ+penvZ
		0	60	120		0	60	120		0	60	120
	1	6.93	6.55	6.08		6.92	6.78	6.85		6.69	6.67	5.86
	2	6.78	6.45	6.22		6.3	6.89	6.55		6.66	6.45	6.09
	3	6.93	6.56	6.21		6.84	7.2	6.62		6.93	6.5	5.85
	4	6.38	6.33	5.95		6.9	6.74	6.69		6.55	6.71	6.21
	5	6.78	6.66	5.99		6.73	6.89	6.66		6.62	6.36	5.67
	6	6.83	6.56	5.85		6.94	6.91	6.93		6.69	6.72	5.74
	7	6.94	6.72	6.1		7.2	6.31	7.16		6.66	6.37	5.82
	8	6.67	6.41	6.04		6.38	6.33	6.73		6.65	6.48	6
	9	6.48	6.28	6.21		6.39	6.38	6.55		6.94	6.47	5.92
	10	7.16	6.49	5.92		6.45	6.48	6.66		6.74	6.68	5.97
	11	6.78	6.55	6.59		7.1	7.12	6.2		6.89	6.4	6.04
	12	6.82	6.67	5.91		7.15	7	6.27		6.83	6.27	6.02
	13	6.78	6.72	6.21		6.3	7.1	7.14		6.78	6.78	6.16
	14	6.74	6.52	5.89		6.56	6.78	7.2		6.93	6.72	5.68
	15	7.2	6.49	5.82		7.2	6.63	7		6.94	6.38	5.85
	16	6.93	6.41	5.98		6.91	6.79	6.67		6.27	6.46	5.92
	17	7.16	6.28	5.92		6.93	6.9	7.12		6.56	6.7	5.92
	18	6.73	6.31	5.92		6.83	6.32	6.49		6.89	6.8	6.09
	19	6.55	6.36	5.94		6.72	7.01	6.93		6.52	6.56	6.15
	20	6.62	6.33	5.91		6.55	6.8	6.74		6.27	6.79	6.23
	21	6.69	6.63	5.83		7.12	6.9	6.73		7.16	6.7	6.1
	22	6.66	6.46	5.86		7.04	6.2	6.78		6.48	6.73	6.04
	23	6.46	6.48	6.03		7.12	7	6.92		6.78	6.55	5.94
	24	6.32	5.63	6.1		6.85	6.27	7		6.92	6.31	5.93
	25	6.67	6.46	6.16		6.9	6.28	6.67		6.52	6.27	5.9
	26	6.89	6.51	5.83		6.37	6.78	6.89		6.83	6.2	5.92
	27	6.89	6.49	6.03		6.45	6.82	6.92		6.89	6.26	6.15
	28	6.73	6.31	6.03		6.56	6.78	6.9		6.82	6.37	6.18
	29	6.33	6.82	6.06		6.31	6.93	6.37		6.82	6.56	6.2
	30	6.67	6.51	6.05		7.1	7.03	6.47		6.92	6.07	6.03
	31	6.89	6.59	5.82		7.04	7.01	6.5		6.87	6.16	5.8
	32	6.93	6.51	5.92		6.49	6.92	6.62		7.04	6.36	5.93
	33	6.9	6.48	6.05		7.04	6.92	7.1		6.45	6.37	6.16
	34	6.92	6.28	5.82		7.2	7.02	7.04		6.76	6.47	6.1
	35	7.12	6.71	5.92		6.56	6.26	6.89		6.82	6.7	6.3
	36	6.79	6.61	5.91		6.69	6.93	6.9		6.92	6.7	5.92
	37	6.93	6.38	5.87		6.78	7	7.03		6.33	6.33	5.94
	38	6.89	6.46	5.74		6.83	6.83	6.67		7.04	6.41	6.04
	39	6.83	6.38	5.9		6.92	6.38	6.92		7.16	6.38	6.16
	40	6.69	6.72	5.85		6.69	6.48	7		6.82	6.42	6.1
	41	6.9	6.64	6.25		6.87	6.72	7.03		6.73	6.23	6
	42	7.03	6.51	6.01		6.9	6.92	6.2		6.81	6.48	5.93
	43	6.39	6.37	5.9		7.07	6.92	6.89		6.55	6.37	6.05
	44	7.08	6.71	5.84		6.32	7.16	6.83		6.62	6.31	6.15
	45	6.48	5.9	6.1		7.2	7.11	6.84		7.04	6.37	5.85
	46	6.9	6.03	6.05		6.88	6.56	6.92		6.82	6.38	5.9
	47	7.2	6.1	6.15		6.93	6.82	7.03		6.94	6.41	6.04
	48	6.69	6.15	5.96		6.92	6.69	7.17		7	6.38	6.2
	49	6.9	6.41	5.92		6.91	7.03	6.82		7.17	6.31	6.12
	50	7.11	6.42	5.92		6.88	7.14	6.92		6.38	6.39	6.05
	Mean	6.8014	6.4462	5.9908		6.8048	6.7834	6.8026		6.7684	6.4644	6.0064
	SD	0.222912	0.217367	0.151602		0.27399	0.276491	0.247945		0.221906	0.181301	0.144854
	SEM	0.0407518	0.0397381	0.0277151		0.0500895	0.0505468	0.0453282		0.0405678	0.0331446	0.0264815

## Sheet: Fig. 4B
The Salmonella cytoplasm is rapidly acidified upon macrophage infection and requires OmpR
	WT					∆ompR					∆ompR+pompR					WT/BAF
	30	60	120	180		30	60	120	180		30	60	120	180		30	60	120	180
1	5.65	5.9	5.5	5.64		6.87	6.78	6.66	6.72		5.98	6.23	5.33	5.92		6.78	6.67	6.66	6.49
2	6.04	6.35	5.65	5.58		6.71	6.83	6.73	6.64		5.92	5.74	5.92	5.87		7	6.66	6.83	6.83
3	5.84	5.75	5.73	5.62		6.92	6.83	6.8	6.82		5.8	5.67	5.91	6.21		7.2	6.82	6.57	7.04
4	6.3	6.21	5.89	5.47		6.48	6.92	7.04	6.94		5.7	5.5	5.67	5.9		6.62	6.33	6.33	6.83
5	5.85	5.67	5.94	5.37		6.58	6.35	7.2	6.78		6.2	5.33	5.89	5.8		6.69	7.1	6.28	6.48
6	5.7	5.9	5.67	5.89		6.82	6.78	7.04	7		6.16	5.48	5.82	5.85		6.93	7.03	6.93	6.58
7	6.32	5.83	5.92	5.76		6.92	6.83	6.56	7.2		6.04	5.58	5.93	5.87		7.2	6.93	6.78	6.83
8	6.04	5.87	5.93	5.47		6.93	6.78	6.63	6.7		5.9	5.89	5.78	5.47		6.66	6.79	6.46	6.33
9	6.1	5.74	5.67	5.67		6.36	6.79	6.72	6.66		5.8	6.55	5.92	5.9		6.73	6.92	6.48	6.69
10	6.2	6.03	5.56	5.73		6.93	6.92	6.38	6.83		5.85	5.72	5.67	5.97		6.93	6.8	6.63	6.82
11	5.92	6.11	5.48	5.48		6.73	6.48	7.1	6.83		5.93	5.83	5.73	5.5		6.68	6.73	6.38	6.48
12	5.87	5.93	5.73	5.63		7.2	7	6.63	6.76		5.9	5.66	5.82	5.4		6.82	6.66	6.68	6.73
13	6.21	5.79	5.72	5.53		6.56	6.54	6.58	6.56		6.03	5.33	5.92	5.32		6.92	6.93	6.58	6.59
14	6	5.92	5.53	5.58		6.78	6.47	6.71	6.83		5.9	5.46	5.62	5.47		6.73	6.92	6.69	6.59
15	5.81	5.92	5.59	5.47		6.89	6.9	6.38	6.57		6.31	5.82	5.3	5.52		6.83	7.03	6.83	6.66
16	6.02	5.73	5.67	5.59		6.83	6.56	6.7	7.04		5.96	5.56	5.7	5.68		6.58	6.82	6.69	6.73
17	5.76	5.81	5.82	5.47		6.93	6.73	6.82	6.67		5.8	5.5	5.9	5.82		6.67	6.69	6.83	6.67
18	6.33	5.82	5.73	5.48		6.82	6.78	7.17	6.93		5.91	5.69	5.57	5.48		6.83	6.58	6.59	6.48
19	6.1	5.9	5.74	5.49		6.72	6.82	6.48	6.62		5.9	5.85	5.47	5.76		6.8	6.93	6.92	6.93
20	5.82	5.65	5.63	5.82		6.63	6.5	7.17	7.04		5.9	5.94	5.27	5.6		6.66	6.74	6.48	6.9
21	6.33	6.15	5.48	5.53		6.66	6.72	6.49	7.2		5.92	5.93	5.83	5.63		6.63	6.8	6.83	7.04
22	5.81	5.73	5.48	5.69		6.92	6.58	6.83	7.17		6.23	5.83	5.92	5.51		6.57	6.57	6.83	6.98
23	5.75	5.9	5.51	5.79		7.04	6.82	7.04	7.04		6.16	5.9	5.44	5.58		6.83	6.73	6.93	6.73
24	6.2	5.8	5.58	5.38		7.18	6.92	7.15	6.72		6.04	5.82	5.55	5.72		6.92	6.64	6.93	6.87
25	5.74	5.73	5.49	5.63		6.73	6.62	7.03	6.68		6.03	5.79	5.53	5.62		6.73	6.48	6.59	6.63
26	6.29	5.69	5.51	5.48		6.93	6.57	6.68	6.47		5.9	5.72	5.68	5.72		6.93	6.83	6.63	6.58
27	6.25	5.73	5.73	5.63		6.73	6.82	6.63	6.82		5.82	5.84	5.74	5.48		6.78	6.58	6.69	6.93
28	5.7	5.93	5.48	6.61		6.93	7.1	6.89	6.57		5.79	6	5.55	5.38		6.93	6.69	6.73	6.83
29	5.8	5.79	5.73	5.58		6.71	6.82	6.75	6.66		5.9	6.05	5.48	5.48		6.73	6.37	6.83	6.62
30	5.85	5.75	5.58	5.6		6.81	6.72	6.69	6.7		5.91	5.45	5.4	5.6		6.83	6.73	6.93	6.58
Mean	5.98667	5.86767	5.65567	5.622		6.80833	6.74267	6.78933	6.80567		5.953	5.75533	5.67533	5.66767		6.80467	6.75	6.68467	6.71567
SD	0.221894	0.165419	0.144597	0.225119		0.184822	0.173303	0.242116	0.198645		0.143098	0.26161	0.207044	0.210216		0.158152	0.184223	0.185635	0.182807
SEM	0.0405656	0.0302411	0.0264345	0.0411552		0.0337883	0.0316825	0.0442626	0.0363154		0.0261604	0.0478262	0.0378508	0.0384308		0.0289126	0.0336787	0.0339369	0.03342
Time 0	6.8					6.7					6.73					6.73

## Sheet: Fig. 5A
OmpR directly represses cadC/BA to prevent recovery from acidification in the macrophage vacuole
	Genes	Fold						Mean	SD
		1	2	3	4	5	6
	cadA	3.8	5.1	3.5	5.5	4.5	5	4.56667	0.784007
	cadB	3.5	3.8	2.5	4	3.5	2.2	3.25	0.728697
	cadC	2.3	2.5	1.8	2.6	3	2.1	2.38333	0.416733
	ssrA	-40	-35	-30	-25	-35	-40	-34.1667	5.84523
	ompR	-90	-75	-66	-92	-110	-80	-85.5	15.3851

## Sheet: Fig. 5B
OmpR directly represses cadC/BA to prevent recovery from acidification in the macrophage vacuole
	Genes	Fold						Mean	SD
		1	2	3	4	5	6
	cadA	1.2	1.2	1.1	1.5	1.2	1.3	1.25	0.13784
	cadB	3.5	3.8	2.5	4	3.5	2.2	3.25	0.728697
	cadC	6.3	6.1	6.5	5.2	5.5	5.8	5.9	0.493964
	ssrA	-3	-2.5	-3.5	-1.8	-2	-3	-2.63333	0.653197

## Sheet: Fig. 5H
OmpR directly represses cadC/BA to prevent recovery from acidification in the macrophage vacuole
	WT			∆cadBA			∆cadBA∆ompR			∆ompR			WT+pcadBA
	60	120		60	120		60	120		60	120		60	120
1	6.04	5.5		6.2	5.4		5.9	5.4		7.2	6.8		6.7	7.03
2	6.17	5.47		6.21	5.56		6.33	5.5		7.02	6.98		7.15	6.93
3	5.82	5.82		6.16	5.76		6.2	5.7		7.1	6.9		7.15	6.9
4	5.72	5.92		6.03	5.93		5.78	5.33		6.78	7.02		6.92	7.2
5	5.93	5.92		6	5.93		6.04	5.82		6.78	6.7		6.9	6.83
6	6.03	5.82		6	5.74		6.03	5.65		6.9	7.15		7.05	6.93
7	6.16	6.03		5.9	5.51		5.84	6.54		6.89	6.78		6.92	6.94
8	5.92	6.2		5.8	5.4		5.92	5.62		6.9	6.9		6.89	6.83
9	5.82	5.5		5.9	5.32		6.03	5.47		6.9	6.93		6.92	6.83
10	6.18	5.92		5.8	5.82		6.17	5.28		6.92	6.83		6.83	6.78
11	5.92	5.82		5.7	5.56		5.9	5.5		6.9	6.7		6.79	6.93
12	5.97	5.82		5.9	5.64		5.92	5.9		7.04	6.71		6.83	6.96
13	6.03	5.62		6.03	5.5		6.04	5.64		7.1	6.78		6.79	6.83
14	5.92	6.2		6.1	5.3		5.9	5.5		6.95	6.81		6.72	7.15
15	5.82	5.52		5.8	5.6		5.82	5.45		6.7	6.79		6.84	6.74
16	5.79	5.62		5.96	5.3		5.9	5.38		6.79	6.91		6.94	6.93
17	6.16	5.47		6.03	5.7		5.85	5.41		6.92	6.74		6.93	6.9
18	6.2	5.5		5.92	5.4		6.03	5.58		6.93	6.74		6.78	6.79
19	5.71	5.6		6.1	5.5		5.84	5.72		6.78	6.7		6.78	6.93
20	5.92	5.72		5.63	5.8		5.82	5.48		6.69	6.84		6.93	6.83
21	6.16	5.5		5.8	5.5		6.04	5.48		6.71	6.92		6.92	6.73
22	5.81	5.4		5.73	5.58		6.03	5.83		6.7	6.78		6.73	6.93
23	5.71	5.33		6	5.73		5.84	5.82		6.9	6.73		6.7	6.79
24	6.2	5.38		5.62	5.47		5.7	5.73		6.7	6.91		6.94	6.93
25	5.61	5.4		5.82	5.46		5.9	5.5		6.61	6.73		6.75	6.83
26	6.4	5.5		6.04	5.82		6.02	5.63		6.6	6.9		6.73	6.83
27	6.3	5.4		5.72	5.52		5.85	5.53		6.8	6.83		6.72	6.92
28	5.82	5.36		5.68	5.52		5.9	5.38		6.71	6.66		6.69	6.73
29	5.7	5.4		5.7	5.58		5.9	5.47		6.7	6.68		6.8	6.79
30	5.92	5.38								6.69	6.68		6.73	6.83
Mean	5.962	5.63467		5.90621	5.58103		5.94621	5.59448		6.84367	6.81767		6.849	6.88333
SD	0.200386	0.253414		0.171577	0.178052		0.135024	0.242584		0.152326	0.11563		0.124661	0.109271
SEM	0.0366336	0.046328		0.0313669	0.0325506		0.0246845	0.0443481		0.0278476	0.0211389		0.0227899	0.0199765
Time 0	6.8			6.81			6.81			6.75			6.8

## Sheet: Fig. 7A
The translocon protein SseB is released from the Salmonella surface over time and acidification is required
	0.5 HR		1HR		2HR		3HR		3.5HR		4HR		5HR		6HR
	DMSO	BAF	DMSO	BAF	DMSO	BAF	DMSO	BAF	DMSO	BAF	DMSO	BAF	DMSO	BAF	DMSO	BAF
1	0	0	0	0	0	0	0	0	0	0	4.14	0	0.49	0	4.29	0
2	0	0	0	0	0	0	0	0	0.75	0	2.41	0	1.11	0	4.78	0
3	0	0	0	0	0	0	0	0	0	0	0.82	0	5.23	0	1.82	0
4	0	0	0	0	0	0	0	0	0.89	0.22	1.77	0	3.77	0	1.3	0
5	0	0	0	0	0	0	0	0	0	0	1.5	0	0	0	6.2	0
6	0	0	0	0	0	0	0	0	1.31	0	0	0	0.5	0	1.6	0
7	0	0	0	0	0	0	0	0	1.3	0	1.43	0	0	0	3.1	0
8	0.18	0	0	0	0	0	0	0	0	0	0.77	0	0.65	0	5.4	0.25
9	0	0	0	0	0	0	0	0	0	0	2.2	0	0	0	6.21	0
10	0	0	0	0	0	0	0.21	0	0.37	0	0.6	0	4.11	0	5	0
11	0	0	0	0	0	0	0	0	0.4	0	0.82	0	1.8	0	1.88	0
12	0	0.15	0	0	0	0	0	0	0	0	2.4	0.24	5.6	0	3.95	0
13	0	0	0	0.23	0	0.26	0	0	0	0	1.35	0	4.9	0	4.4	0
14	0	0	0	0	0	0	0	0	0.55	0	4.69	0.17	5	0	2.67	0
15	0	0	0	0	0	0	0	0	0.24	0	4.34	0.23	3.94	0	3.54	0
16	0	0	0	0	0	0	0	0	0	0	3.23	0	4.87	0.18	2.4	0
17	0	0	0	0	0	0	0	0	1.3	0	1.47	0	4.61	0	5.71	0
18	0	0	0	0	0	0	0	0	0	0	2.9	0	1.68	0	0	0
19	0	0.25	0	0	0	0	0	0	0	0	0	0	3.5	0	0.6	0
20	0	0	0	0	0.19	0	0	0	0.58	0	1.18	0	5.1	0	3.19	0
21	0	0	0	0	0	0.21	0	0	0	0	0.45	0	6.42	0	1.97	0.29
22	0	0	0	0	0	0	0	0.15	0	0	0.56	0	0	0	0.49	0
23	0	0	0	0	0	0	0	0	0.5	0	1.21	0	4.17	0	0	0
24	0	0	0	0	0	0	0.28	0	0	0	2.45	0	2.18	0.23	6.75	0
25	0	0	0	0	0	0	0	0	0.89	0.18	1.56	0	3.19	0	4.11	0
26	0	0	0	0	0	0	0	0	0	0	2.78	0	1.8	0	1.88	0
27	0	0	0	0.21	0	0	0	0	0.75	0	0.78	0	5.53	0	5.61	0
28	0	0	0	0	0	0	0	0	0.5	0	0.67	0	5	0	4.9	0
29	0	0	0	0	0.29	0	0	0	1.2	0	1.2	0	2.26	0	0	0
30	0	0	0	0	0	0	0.18	0	0.69	0	0.95	0	0.49	0	3.94	0
31	0	0	0.19	0	0	0	0	0	1.2	0	0.56	0	2.25	0	4.87	0
32	0	0	0	0	0	0	0	0	0.55	0	0.43	0	0	0	4.61	0
33	0	0	0	0	0	0	0	0	0.45	0	0.5	0	0.37	0.26	1.68	0.19
34	0	0	0.18	0	0	0	0	0	0	0	0.61	0	1.94	0	3.5	0
35	0	0	0	0	0	0	0	0	1.2	0	0	0	2.3	0	5.1	0
36	0	0	0	0	0	0	0	0	1.2	0	1.78	0	3.2	0	6.4	0
37	0	0	0	0	0	0	0	0	0.59	0	2.5	0	1.85	0	4.75	0
38	0	0	0	0	0	0	0	0	0.75	0	0	0	0.89	0	4.17	0.31
39	0	0	0	0	0	0	0.26	0	0.4	0	3.2	0	0.67	0	2.18	0
40	0.18	0.25	0	0	0	0	0	0.19	0.35	0	2.45	0	0	0	3.19	0
41	0	0	0	0	0	0	0	0	0	0	0.94	0.31	1.95	0	1.8	0
42	0	0	0	0	0	0	0	0	0.67	0	0	0	3.56	0	5.53	0
43	0	0	0	0	0	0	0	0	0.71	0	0.45	0	4.5	0	5	0
44	0	0	0	0	0	0	0	0	1.05	0	2.65	0.18	3.45	0	2.26	0
45	0	0	0	0	0	0	0	0	0.55	0.29	0	0	0.9	0.28	0	0
46	0	0	0	0	0	0	0	0	0.67	0	0.67	0	1.24	0	2.25	0
47	0	0	0	0	0	0	0	0	0	0	0.84	0	4.323	0	0	0
48	0	0	0	0	0	0	0	0.21	0	0	1.1	0	4.43	0	0.98	0
49	0	0	0	0	0	0	0	0	0	0	0	0	0	0	2.45	0
50	0	0	0	0	0	0	0	0	0	0	0	0	2.4	0	4.44	0
Mean	0.0072	0.013	0.0074	0.0088	0.0096	0.0094	0.0186	0.011	0.4512	0.0138	1.3862	0.0226	2.56246	0.019	3.257	0.0208
SD	0.0356308	0.0532706	0.0366344	0.0435955	0.0485697	0.0467913	0.0647132	0.0444123	0.448597	0.0563115	1.20412	0.070329	1.91336	0.06597	1.94264	0.0724453
SEM	0.00503971	0.00753474	0.00518167	0.00616627	0.00686984	0.00661829	0.00915321	0.00628179	0.0634508	0.00796484	0.170314	0.00994752	0.27063	0.00933098	0.274772	0.0102469

## Sheet: Fig. 7B
The translocon protein SseB is released from the Salmonella surface over time and acidification is required
	Hr	Distance	SEM
	0.5	0.01	0.005
	1	0.01	0.005
	2	0.01	0.006
	3	0.02	0.009
	3.5	0.45	0.06
	4	1.39	0.17
	5	2.57	0.27
	6	3.27	0.275

## Sheet: Fig. 8B
As SseB moves away from the Salmonella surface, it is associated with the vacuolar membrane
Time	1	2	3	Mean	SD	SEM
0.5	93	75	87	85	9.16515	5.29778
3.5	90	73	95	86	11.5326	6.66622
4	98	82	90	90	8	4.62428
5	95	79	84	86	8.18535	4.73142
6	90	96	85	90.3333	5.50757	3.18357

[truncated: 14 more sheets: S1A Fig.,  S2 Fig., S3B Fig.,  S4A Fig., S4C Fig., S5B Fig., S6B Fig., S7B Fig., S8B Fig., S9A Fig., S9B Fig.,  S12B Fig., S13 Fig.,  S14B Fig.]
